# Supplementary material for: A Novel Method for Predicting Disease-Associated LncRNA-MiRNA Pairs Based on the Higher-Order Orthogonal Iteration
Source: Comput Math Methods Med. 2019 May 2;2019:7614850. doi: 10.1155/2019/7614850 (PMC6525924; doi:10.1155/2019/7614850)
Supplement: Supplementary 6 — Table 5: recall ratio of some important diseases. [file 7614850.f6.xlsx]

## Sheet: Sheet1
the recall of given disease
Rank Disease	Top20	Top40	Top60	Top80	Top100	Top120
'breast cancer'	0.95	0.95	0.9333	0.9375	0.94	0.95
'ovarian cancer'	0.8	0.825	0.8166	0.8375	0.78	0.7416
'non-small cell lung carcinoma'	0.9	0.875	0.85	0.8125	0.82	0.8417
'colorectal cancer'	0.6	0.775	0.8	0.8	0.8	0.775
'prostate cancer'	1	0.95	0.8667	0.825	0.81	0.8
'urinary bladder cancer'	0.85	0.7	0.6	0.5375	0.55	0.5083
