# Supplementary material for: A Novel Method for Predicting Disease-Associated LncRNA-MiRNA Pairs Based on the Higher-Order Orthogonal Iteration
Source: Comput Math Methods Med. 2019 May 2;2019:7614850. doi: 10.1155/2019/7614850 (PMC6525924; doi:10.1155/2019/7614850)
Supplement: Supplementary 7 — Table 6: the candidate lncRNA-miRNA pairs associated with breast cancer. In addition, the LncRNADisease and MNDR v2.0 databases have confirmed that these lncRNAs or miRNAs are associated with breast cancer. [file 7614850.f7.xlsx]

## Sheet: Sheet1
The top 30 potential lncRNA-miRNA candidates detected by PADLMHOOI
Rank	lncRID	miRID	Evi1	Evi2
1	41	10	# *	!
2	26	35	# *	+
3	41	41	# *	!
4	41	145	# *	!
5	42	51	# *	Nan
6	42	91	# *	+
7	14	35	# *	Nan
8	42	35	# *	Nan
9	12	35	# *	Nan
10	26	12	# *	!
11	26	11	# *	+
12	41	132	# *	!
13	42	15	# *	!
14	42	42	# *	&
15	41	92	# *	+
16	41	164	# *	Nan
17	41	174	# *	!
18	41	173	# *	+
19	41	125	# *	!
20	41	126	# *	!
21	41	172	# *	+
22	42	121	# *	+
23	42	75	# *	+
24	42	90	# *	+
25	42	177	# *	+
26	26	36	# *	!
27	26	60	# *	!
28	42	26	# *	+
29	42	186	# *	Nan
30	42	159	# *	+
